# Supplementary material for: Preparation of g-C3N4/Co3O4/NS-CQDs Composite Materials and Their Application in the Detection of Hydrogen Peroxide and Glucose
Source: Nanomaterials (Basel). 2025 May 16;15(10):752. doi: 10.3390/nano15100752 (PMC12113748; doi:10.3390/nano15100752)
Supplement: Supplementary file 1 [file nanomaterials-15-00752-s001.zip]

Archive with 1 entries (1 files):
- nanomaterials-3519602-supplementary.pdf
